# Supplementary material for: Genome-Wide Mapping of Cytosine Methylation Revealed Dynamic DNA Methylation Patterns Associated with Sporophyte Development of Saccharina japonica
Source: Int J Mol Sci. 2021 Sep 13;22(18):9877. doi: 10.3390/ijms22189877 (PMC8472486; doi:10.3390/ijms22189877)
Supplement: Supplementary file 1 [file ijms-22-09877-s001.zip]

Archive with 1 entries (1 files):
- ijms-1345502-supplementary.pdf
